# Supplementary material for: PECAM-Independent Thioglycollate Peritonitis Is Associated With a Locus on Murine Chromosome 2
Source: PLoS One. 2009 Jan 30;4(1):e4316. doi: 10.1371/journal.pone.0004316 (PMC2628736; doi:10.1371/journal.pone.0004316)
Supplement: Table S1 — P-values from pairwise statistical comparisons of the data presented in Figure 1. Significant values are indicated in bold. (0.02 MB XLS) [file pone.0004316.s001.xls]

## Sheet: Sheet1
Welch T-Test
	B6	F1 BxF	F1 FxB	F2
FVB	8.00 x 10-6	4.24 x 10-6	0.059	6.01 x 10-7
B6		0.549	0.209	6.33 x 10-4
F1 BxF			7.46 x 10-3	3.29 x 10-5
F1 FxB				1
Mann-Whitney (Wilcoxon) U-Test
	B6	F1 BxF	F1 FxB	F2
FVB	4.99 x 10-7	5.16 x 10-4	2.06 x 10-3	0.015
B6		1	0.309	2.68 x 10-5
F1 BxF			0.012	5.51 x 10-4
F1 FxB				1
